# Supplementary material for: Identification of fertility restoration candidate genes from a restorer line R186 for Gossypium harknessii cytoplasmic male sterile cotton
Source: BMC Plant Biol. 2023 Apr 4;23:175. doi: 10.1186/s12870-023-04185-z (PMC10071737; doi:10.1186/s12870-023-04185-z)
Supplement: Supplementary file 3 — Additional file 3. Supplemental table 1-4 [file 12870_2023_4185_MOESM3_ESM.xlsx]

## Sheet: Supplemental Table 1
Supplementary Table 1 The fertility survey results of F2 and BCF1 populations
Material name	Year	location	Source	Total number of surveyed plants	Number of fully fertile plants	Number of partially fertile plants	Number of sterile plants
19A1102	2020	Sanya	(2074A×R186)F2	399	348	17	34
20B8301	2020	Hejian		457	330	11	116
21D5011	2021	Hejian		294	235	9	50
19A1106	2020	Sanya	2074A ×(2074A×R186)	487	290	30	167
20B8303	2020	Hejian		388	184	28	176

## Sheet: Supplemental Table 2
Supplementary Table 2 Genetic analysis of Rf genes from R186 based on the model of dominant complementary effect
	F2 (2020 Sanya)		BCF1 (2020 Sanya)		F2 (2020 Hejian)		BCF1 (2020 Hejian)		F2 (2021 Hejian)
	Number of fertile plants	Number of sterile plants	Number of fertile plants	Number of sterile plants	Number of fertile plants	Number of sterile plants	Number of fertile plants	Number of sterile plants	Number of fertile plants	Number of sterile plants
O	365	34	320	167	341	116	212	176	244	50
E	224.438	174.562	121.75	365.25	257.062	199.938	97	291	165.375	128.625
O-E	140.562	-140.562	198.25	-198.25	83.9375	-83.9375	115	-115	78.625	-78.625
(O-E)2/E	88.0326	113.185	322.818	107.606	27.4077	35.2385	136.34	45.4467	37.381	48.0613
(|O-E|-0.5)2/E	87.4074	112.381	321.191	107.064	27.0822	34.82	135.157	45.0524	36.9071	47.452
χ2	199.788		428.255		61.9022		180.21		84.3591
O, observed value; E, expected value; df=1, P=0.05, χ2 = 3.84; df=1, P=0.01, χ2 = 6.64.

## Sheet: Supplemental Table 3
Supplementary Table 3 Genetic analysis of Rf genes from R186 based on the model of epistatic recessiveness
	F2 (2020 Sanya)			BCF1 (2020 Sanya)			F2 (2020 Hejian)			BCF1 (2020 Hejian)			F2 (2021 Hejian)
	Number of fully fertile plants	Number of partially fertile plants	Number of sterile plants	Number of fully fertile plants	Number of partially fertile plants	Number of sterile plants	Number of fully fertile plants	Number of partially fertile plants	Number of sterile plants	Number of fully fertile plants	Number of partially fertile plants	Number of sterile plants	Number of fully fertile plants	Number of partially fertile plants	Number of sterile plants
O	348	17	34	290	30	167	330	11	116	184	28	176	235	9	50
E	224.438	74.8125	99.75	121.75	121.75	243.5	257.062	85.6875	114.25	97	97	194	165.375	55.125	73.5
O-E	123.562	-57.8125	-65.75	168.25	-91.75	-76.5	72.9375	-74.6875	1.75	87	-69	-18	69.625	-46.125	-23.5
(O-E)2/E	68.0265	44.6755	43.339	232.51	69.1422	24.0339	20.6949	65.0996	0.0268053	78.0309	49.0825	1.6701	29.313	38.5944	7.51361
χ2	156.041			325.686			85.8213			128.784			75.421
O, observed value; E, expected value; df=2, P=0.05, χ2 = 5.99; df=2, P=0.01, χ2 = 9.21.

## Sheet: Supplemental Table 4
Supplementary Table 4 Genetic analysis of Rf genes from R186 based on the model of duplicate effect
	F2 (2020 Sanya)		BCF1 (2020 Sanya)		F2 (2020 Hejian)		BCF1 (2020 Hejian)		F2 (2021 Hejian)
	Number of fertile plants	Number of sterile plants	Number of fertile plants	Number of sterile plants	Number of fertile plants	Number of sterile plants	Number of fertile plants	Number of sterile plants	Number of fertile plants	Number of sterile plants
O	365	34	320	167	341	116	212	176	244	50
E	374.062	24.9375	365.25	121.75	428.438	28.5625	291	97	275.625	18.375
O-E	-9.0625	9.0625	-45.25	45.25	-87.4375	87.4375	-79	79	-31.625	31.625
(O-E)2/E	0.219559	3.29339	5.60592	16.8178	17.8446	267.67	21.4467	64.3402	3.62863	54.4294
(|O-E|-0.5)2/E	0.196	2.94001	5.48272	16.4482	17.6411	264.617	21.1761	63.5284	3.5148	52.7219
χ2	3.13601		21.9309		282.258		84.7045		56.2367
O, observed value; E, expected value; df=1, P=0.05, χ2 = 3.84; df=1, P=0.01, χ2 = 6.64.
