# Supplementary material for: Identification of fertility restoration candidate genes from a restorer line R186 for Gossypium harknessii cytoplasmic male sterile cotton
Source: BMC Plant Biol. 2023 Apr 4;23:175. doi: 10.1186/s12870-023-04185-z (PMC10071737; doi:10.1186/s12870-023-04185-z)
Supplement: Supplementary file 4 — Additional file 4. Supplemental table 5-6 [file 12870_2023_4185_MOESM4_ESM.xlsx]

## Sheet: Supplementary Table 5 
Supplementary Table 5 The evaluation of whole genome resequencing data
Sample	Source	Reads	Bases	GC(%)	Q20(%)	Q30(%)	Coverage(%)	Mean Depth	The amount of data (G)
(2074A×R186)F2 fertile bulk	3 fertile plant lines from (2074A×R186)F2:3 and 16 fertile individuals from (2074A×R186)F2	240953554	71609122727	35.62	98.02	93.62	94.07	27.51×	71.6
(2074A×R186)F2 sterile bulk	30 sterile individuals from (2074A×R186)F2	262507308	77922570866	36.26	97.89	93.31	94.95	29.91×	77.9
R186	R186	174143920	51664803788	36.32	97.76	93.01	93.62	20.34×	51.7
2074A	2074A	173351714	51363186444	36.21	97.64	92.7	94.86	20.13×	51.4
Average	-	212739124	6.31399e+10	36.1025	97.8275	93.16	94.375	24.47×	63.15
Sum	-	850956496	252559683825	-	-	-	-	-	252.6

## Sheet: Supplementary Table 6
Supplementary Table 6 The summary result of SNPs and InDels annotation in BSA
Category	(2074A×R186)F2
	Number of SNP	Ratio of SNP	Number of InDel	Ratio of InDel
intergenic	725020	0.900198	66181	0.819914
upstream/downstream	37550	0.0466227	9051	0.112133
upstream	19609	0.0243469	4844	0.0600121
downstream	17095	0.0212255	3978	0.0492833
upstream&downstream	846	0.00105041	229	0.00283707
genic	42831	0.0531797	5485	0.0679535
intronic	30133	0.0374137	4984	0.0617466
exonic	12599	0.0156431	486	0.00602104
synonymous	4675	0.00580456	-	-
nonsynonymous	7724	0.00959025	-	-
nonframeshift	-	-	176	0.00218046
frameshift	-	-	298	0.00369191
stopgain	150	0.000186243	6	7.43338e-05
stoploss	50	6.20809e-05	6	7.43338e-05
UTR5	0	0	1	1.2389e-05
UTR3	0	0	0	0
splicing	42	5.21479e-05	14	0.000173445
Total	805401	1	80717	1
