# Supplementary material for: Identification of fertility restoration candidate genes from a restorer line R186 for Gossypium harknessii cytoplasmic male sterile cotton
Source: BMC Plant Biol. 2023 Apr 4;23:175. doi: 10.1186/s12870-023-04185-z (PMC10071737; doi:10.1186/s12870-023-04185-z)
Supplement: Supplementary file 5 — Additional file 5. Supplemental table 7-8 [file 12870_2023_4185_MOESM5_ESM.xlsx]

## Sheet: Supplementary Table 7
Supplementary Table 7 The location determination of Rf genes from the R186 by ΔSNP-index algorithms.
QTL	Chr	Left (bp)	Peak (bp)	Right (bp)	Physical interval (bp)	Gene number	Gene ID
1	D05	34943848	35115185	35280626	336778	10	GH_D05G3174; GH_D05G3175; GH_D05G3176; GH_D05G3177; GH_D05G3178; GH_D05G3179; GH_D05G3180; GH_D05G3181; GH_D05G3182; GH_D05G3183
2	D05	37694536	37811357	38093258	398722	2	GH_D05G3255; GH_D05G3256
3	D05	38227690	38538952	38918070	690380	14	GH_D05G3260; GH_D05G3261; GH_D05G3262; GH_D05G3263; GH_D05G3264; GH_D05G3265; GH_D05G3266; GH_D05G3267; GH_D05G3268; GH_D05G3269; GH_D05G3270; GH_D05G3271; GH_D05G3272; GH_D05G3273
4	D05	43648410	43701355	43742747	94337	1	GH_D05G3310
5	D05	44220658	44523953	44835843	615185	14	GH_D05G3319; GH_D05G3320; GH_D05G3321; GH_D05G3322; GH_D05G3323; GH_D05G3324; GH_D05G3325; GH_D05G3326; GH_D05G3327; GH_D05G3328; GH_D05G3329; GH_D05G3330; GH_D05G3331; GH_D05G3332
6	D05	45653643	45684732	45811858	158215	5	GH_D05G3350; GH_D05G3351; GH_D05G3352; GH_D05G3353; GH_D05G3354
7	D05	46818876	47052477	47801436	982560	12	GH_D05G3378; GH_D05G3379; GH_D05G3380; GH_D05G3381; GH_D05G3382; GH_D05G3383; GH_D05G3384; GH_D05G3385; GH_D05G3386; GH_D05G3387; GH_D05G3388; GH_D05G3389
8	D05	49315266	49587682	50052334	737068	14	GH_D05G3456; GH_D05G3457; GH_D05G3458; GH_D05G3459; GH_D05G3460; GH_D05G3461; GH_D05G3462; GH_D05G3463; GH_D05G3464; GH_D05G3465; GH_D05G3466; GH_D05G3467; GH_D05G3468; GH_D05G3469
9	D05	51046570	51091518	51244308	197738	4	GH_D05G3488; GH_D05G3489; GH_D05G3490; GH_D05G3491
10	D05	51557591	51650606	51715302	157711	3	GH_D05G3504; GH_D05G3505; GH_D05G3506

## Sheet: Supplementary Table 8
Supplementary Table 8 The location determination of Rf genes from the R186 by Euclidean distance algorithms.
QTL	Chr	Left (bp)	Peak (bp)	Right (bp)	Physical interval (bp)	Gene number	Gene ID
1	D05	34937629	35121734	35327222	389593	14	GH_D05G3174; GH_D05G3175; GH_D05G3176; GH_D05G3177; GH_D05G3178; GH_D05G3179; GH_D05G3180; GH_D05G3181; GH_D05G3182; GH_D05G3183; GH_D05G3184; GH_D05G3185; GH_D05G3186; GH_D05G3187
2	D05	37656846	37798165	38088236	431390	2	GH_D05G3255; GH_D05G3256
3	D05	38266076	38541387	38923764	657688	12	GH_D05G3262; GH_D05G3263; GH_D05G3264; GH_D05G3265; GH_D05G3266; GH_D05G3267; GH_D05G3268; GH_D05G3269; GH_D05G3270; GH_D05G3271; GH_D05G3272; GH_D05G3273
4	D05	43619667	43696656	43777276	157609	2	GH_D05G3309; GH_D05G3310
5	D05	44162548	44516261	44834728	672180	17	GH_D05G3316; GH_D05G3317; GH_D05G3318; GH_D05G3319; GH_D05G3320; GH_D05G3321; GH_D05G3322; GH_D05G3323; GH_D05G3324; GH_D05G3325; GH_D05G3326; GH_D05G3327; GH_D05G3328; GH_D05G3329; GH_D05G3330; GH_D05G3331; GH_D05G3332
6	D05	45654955	45699956	45821873	166918	5	GH_D05G3350; GH_D05G3351; GH_D05G3352; GH_D05G3353; GH_D05G3354
7	D05	46834875	47056739	47798159	963284	12	GH_D05G3378; GH_D05G3379; GH_D05G3380; GH_D05G3381; GH_D05G3382; GH_D05G3383; GH_D05G3384; GH_D05G3385; GH_D05G3386; GH_D05G3387; GH_D05G3388; GH_D05G3389
8	D05	49311406	49587956	50065365	753959	14	GH_D05G3456; GH_D05G3457; GH_D05G3458; GH_D05G3459; GH_D05G3460; GH_D05G3461; GH_D05G3462; GH_D05G3463; GH_D05G3464; GH_D05G3465; GH_D05G3466; GH_D05G3467; GH_D05G3468; GH_D05G3469
9	D05	51034546	51086647	51244603	210057	4	GH_D05G3488; GH_D05G3489; GH_D05G3490; GH_D05G3491
10	D05	51563873	51653036	51719761	155888	4	GH_D05G3504; GH_D05G3505; GH_D05G3506; GH_D05G3507
