# Supplementary material for: Identification of fertility restoration candidate genes from a restorer line R186 for Gossypium harknessii cytoplasmic male sterile cotton
Source: BMC Plant Biol. 2023 Apr 4;23:175. doi: 10.1186/s12870-023-04185-z (PMC10071737; doi:10.1186/s12870-023-04185-z)
Supplement: Supplementary file 6 — Additional file 6. Supplemental table 9 [file 12870_2023_4185_MOESM6_ESM.xlsx]

## Sheet: Supplementary Table 9
Supplementary Table 9 Expression and sequence identity analysis of PPR protein in the BSA localization region
GeneID	Chr	Start	End	Transcripts	Function	2074A_FPKM	2074B_FPKM	R186_FPKM	D2-2_ISU	Identity (%)
GH_D05G3465	D05	49608561	49618274	GH_D05G3465.1	Pentatricopeptide repeat (PPR) superfamily protein	10.03	10.739	10.362	MBA0809222.1	22.96
