# Supplementary material for: Identification of fertility restoration candidate genes from a restorer line R186 for Gossypium harknessii cytoplasmic male sterile cotton
Source: BMC Plant Biol. 2023 Apr 4;23:175. doi: 10.1186/s12870-023-04185-z (PMC10071737; doi:10.1186/s12870-023-04185-z)
Supplement: Supplementary file 7 — Additional file 7. Supplemental table 10 [file 12870_2023_4185_MOESM7_ESM.xlsx]

## Sheet: Supplementary Table 10
Supplementary Table 10 Descriptive statistical analysis for fertility survey results of F1
Material	Mean %	SD	CV %	Min %	Max %
(2074A×R101)F1	54.3981	5.90618	10.8573	50	61.1111
(2074A×R102)F1	30.5025	20.4136	66.9243	10.3448	51.1628
(2074A×R106)F1	4.44444	7.698	173.205	0	13.3333
(2074A×R109)F1	45.2727	36.0003	79.5186	4.16667	71.1864
(2074A×R110)F1	80.7712	5.42304	6.71408	75.3086	86.1538
(2074A×R125)F1	30.222	13.8536	45.8395	14.2857	39.3939
(2074A×R126)F1	48.6582	5.06135	10.4019	42.8571	52.1739
(2074A×R143)F1	91.1758	4.98609	5.46866	85.4545	94.5946
(2074A×R144)F1	90.084	5.70826	6.33659	83.8235	95
(2074A×R147)F1	80.1956	14.4099	17.9684	66.6667	95.3488
(2074A×R151)F1	43.6314	26.1953	60.0377	18.75	70.9677
(2074A×R166)F1	27.4541	12.6202	45.9682	12.9032	35.4167
(2074A×R186)F1	97.9167	1.80422	1.84261	96.875	100
(2074A×R188)F1	37.8646	27.0642	71.4761	7.69231	60
(2074A×R245)F1	90.1024	5.34015	5.92676	85	95.6522
(2074A×R248)F1	0	0	-	0	0
All data was surveyed in Hejian, in 2019. SD, standard deviation values; CV, coefficient of variation.
