# Supplementary material for: Identification of fertility restoration candidate genes from a restorer line R186 for Gossypium harknessii cytoplasmic male sterile cotton
Source: BMC Plant Biol. 2023 Apr 4;23:175. doi: 10.1186/s12870-023-04185-z (PMC10071737; doi:10.1186/s12870-023-04185-z)
Supplement: Supplementary file 8 — Additional file 8. Supplemental table 11 [file 12870_2023_4185_MOESM8_ESM.xlsx]

## Sheet: Supplementary Table 11
Supplementary Table 11 Primer sequences of candidate genes located in intervel of Rf loci
Gene ID	Primer name	Sequences (5'-3')
GH_D05G3183	3183-F	CACCCCGTCAAACCTAATCGCT
	3183-R	TGGTTTTTGCAAGCCTTTGGCA
GH_D05G3384	3384-F	TGGGATCACAGTCCTCCAACGA
	3384-R	GCGAGTTCCCGATGCTTCTCAT
GH_D05G3490	3490-F	GGTTGACAAGCTTGACCCAGA
	3490-R	TTGCCTGAAGCGTCATCTGT
orf610a	orf610a-F	GGGTGCTTCTACTTCAGGGG
	orf610a-R	GCCCGCTCTTCTTCCTGATG
Gh_UBQ7	UBQ7-F	GAAGGCATTCCACCTGACCAAC
	UBQ7-R	CTTGACCTTCTTCTTCTTGTGCTTG
